# Supplementary material for: Social Story Intervention for Training Expected Behaviors among Preschool Children: A Systematic Review and Meta-Analysis
Source: Int J Environ Res Public Health. 2024 Jul 19;21(7):940. doi: 10.3390/ijerph21070940 (PMC11277040; doi:10.3390/ijerph21070940)
Supplement: Supplementary file 1 [file ijerph-21-00940-s001.zip]

Archive with 1 entries (1 files):
- ijerph-3072286-supplementary.pdf
